# Supplementary material for: Fire benefits flower beetles in a Mediterranean ecosystem
Source: PLoS One. 2018 Jun 27;13(6):e0198951. doi: 10.1371/journal.pone.0198951 (PMC6021045; doi:10.1371/journal.pone.0198951)
Supplement: S1 Dataset — sComma-separated values (csv) file that includes all relevant data of the paper. (CSV) [file pone.0198951.s008.csv]

site	distance	recurrence	yr	PM25	PO25	baresoil	herbcover	shrubheight
Andilla	Unburnt	No	2013	83.861	16.004	11.67	46.67	73.33
Andilla	Unburnt	No	2014	36.96	6.123	NA	NA	NA
Andilla	Unburnt	No	2013	14.367	23.715	2.5	76.25	52.5
Andilla	Unburnt	No	2014	11.067	21.141	NA	NA	NA
Andilla	Unburnt	No	2013	3.193	33.604	1.75	83.75	142.5
Andilla	Unburnt	No	2014	4.809	17.36	NA	NA	NA
Andilla	Edge	Low	2013	29.857	116.261	5.25	36.25	28.75
Andilla	Edge	Low	2014	34.656	25.378	NA	NA	NA
Andilla	Edge	Low	2013	68.452	461.742	15	16.25	15
Andilla	Edge	Low	2014	69.725	335.533	NA	NA	NA
Andilla	Edge	Low	2013	6.142	25.825	3.75	8	37
Andilla	Edge	Low	2014	7.373	13.608	NA	NA	NA
Andilla	Center	Low	2013	47.565	31.345	7.5	52.5	23.75
Andilla	Center	Low	2014	37.66	20.579	NA	NA	NA
Andilla	Center	Low	2013	41.301	41.288	13.75	7.75	22.5
Andilla	Center	Low	2014	30.423	31.464	NA	NA	NA
Andilla	Center	Low	2013	62.486	87.527	3.5	16.25	25
Andilla	Center	Low	2014	42.901	33.562	NA	NA	NA
Andilla	Center	Low	2013	64.61	35.484	9	25	40
Andilla	Center	Low	2014	55.132	17.747	NA	NA	NA
Andilla	Center	Low	2013	57.183	33.076	4	36.25	12.5
Andilla	Center	Low	2014	40.078	10.112	NA	NA	NA
Andilla	Center	Low	2013	101.19	51.366	36.25	36.25	32.5
Andilla	Center	Low	2014	27.248	6.971	NA	NA	NA
Cortes	Unburnt	No	2013	13.433	5.264	8.67	67.5	50.83
Cortes	Unburnt	No	2014	2.967	0.231	NA	NA	NA
Cortes	Unburnt	No	2013	3.438	6.357	5.25	4	51.25
Cortes	Unburnt	No	2014	0.962	0.446	NA	NA	NA
Cortes	Unburnt	No	2013	0.815	1.63	6.25	70	126.25
Cortes	Unburnt	No	2014	1.881	4.802	NA	NA	NA
Cortes	Edge	Low	2013	40.358	36.985	5.75	4.5	11.25
Cortes	Edge	Low	2014	15.439	26.803	NA	NA	NA
Cortes	Edge	Low	2013	10.553	0.765	10	16.25	22.5
Cortes	Edge	Low	2014	8.796	6.166	NA	NA	NA
Cortes	Edge	Low	2013	16.024	53.462	45	10	33.75
Cortes	Edge	Low	2014	33.309	31.676	NA	NA	NA
Cortes	Center	High	2013	73.295	43.182	21.25	31.25	20
Cortes	Center	High	2014	78.44	34.411	NA	NA	NA
Cortes	Center	High	2013	22.795	25.968	7.75	16.25	22.5
Cortes	Center	High	2014	19.733	19.429	NA	NA	NA
Cortes	Center	High	2013	73.243	567.499	18.75	10	22.5
Cortes	Center	High	2014	67.871	92.151	NA	NA	NA
Cortes	Center	High	2013	70.731	187.781	23.75	36.25	22.5
Cortes	Center	High	2014	55.688	93.185	NA	NA	NA
Cortes	Center	High	2013	71.779	147.532	12.5	12.5	17.5
Cortes	Center	High	2014	66.961	96.675	NA	NA	NA
Cortes	Center	High	2013	42.32	372.075	31.25	40	20
Cortes	Center	High	2014	90.241	121.057	NA	NA	NA
